# Supplementary material for: Assessing Vascular Tone and Fluid Balance in Septic and Cardiogenic Shock: A Feasibility Study on Skin Water Loss as a Diagnostic Tool
Source: Biomedicines. 2025 Oct 28;13(11):2644. doi: 10.3390/biomedicines13112644 (PMC12650400; doi:10.3390/biomedicines13112644)
Supplement: Supplementary file 1 [file biomedicines-13-02644-s001.zip]

Archive with 1 entries (1 files):
- biomedicines-3880979-supplementary.pdf
